# Supplementary material for: Precision-Engineered Dermatan Sulfate-Mimetic Glycopolymers for Multi-Targeted SARS-CoV-2 Inhibition
Source: Mar Drugs. 2025 Dec 18;23(12):486. doi: 10.3390/md23120486 (PMC12734876; doi:10.3390/md23120486)
Supplement: Supplementary file 1 [file marinedrugs-23-00486-s001.zip]

Archive with 1 entries (1 files):
- marinedrugs-4030333-supplementary.pdf
